# Supplementary material for: Developing forecasting model for future pandemic applications based on COVID-19 data 2020–2022
Source: PLoS One. 2023 May 12;18(5):e0285407. doi: 10.1371/journal.pone.0285407 (PMC10180663; doi:10.1371/journal.pone.0285407)
Supplement: S1 Dataset — (XLSX) [file pone.0285407.s001.xlsx]

## Sheet: Sheet1
		Date	New_Recovered		Date	New_Cases		Date	New_Deaths
1		2020-10-01	47		2020-10-01	260		2020-10-01	0
2		2020-10-02	81		2020-10-02	287		2020-10-02	2
3		2020-10-03	121		2020-10-03	317		2020-10-03	1
4		2020-10-04	67		2020-10-04	293		2020-10-04	2
5		2020-10-05	57		2020-10-05	432		2020-10-05	3
6		2020-10-06	87		2020-10-06	691		2020-10-06	1
7		2020-10-07	74		2020-10-07	489		2020-10-07	3
8		2020-10-08	18		2020-10-08	375		2020-10-08	5
9		2020-10-09	188		2020-10-09	354		2020-10-09	4
10		2020-10-10	73		2020-10-10	374		2020-10-10	3
11		2020-10-11	133		2020-10-11	561		2020-10-11	3
12		2020-10-12	109		2020-10-12	563		2020-10-12	3
13		2020-10-13	350		2020-10-13	660		2020-10-13	4
14		2020-10-14	233		2020-10-14	660		2020-10-14	4
15		2020-10-15	409		2020-10-15	589		2020-10-15	2
16		2020-10-16	245		2020-10-16	629		2020-10-16	6
17		2020-10-17	302		2020-10-17	869		2020-10-17	6
18		2020-10-18	701		2020-10-18	871		2020-10-18	2
19		2020-10-19	455		2020-10-19	865		2020-10-19	7
20		2020-10-20	634		2020-10-20	862		2020-10-20	4
21		2020-10-21	580		2020-10-21	732		2020-10-21	7
22		2020-10-22	486		2020-10-22	847		2020-10-22	11
23		2020-10-23	467		2020-10-23	710		2020-10-23	9
24		2020-10-24	671		2020-10-24	1228		2020-10-24	3
25		2020-10-25	579		2020-10-25	823		2020-10-25	6
26		2020-10-26	691		2020-10-26	1240		2020-10-26	2
27		2020-10-27	674		2020-10-27	835		2020-10-27	2
28		2020-10-28	573		2020-10-28	801		2020-10-28	10
29		2020-10-29	685		2020-10-29	649		2020-10-29	4
30		2020-10-30	491		2020-10-30	799		2020-10-30	3
31		2020-10-31	1000		2020-10-31	659		2020-10-31	5
32		2020-11-01	972		2020-11-01	957		2020-11-01	3
33		2020-11-02	900		2020-11-02	834		2020-11-02	2
34		2020-11-03	875		2020-11-03	1054		2020-11-03	2
35		2020-11-04	820		2020-11-04	1032		2020-11-04	1
36		2020-11-05	839		2020-11-05	1009		2020-11-05	6
37		2020-11-06	726		2020-11-06	1755		2020-11-06	2
38		2020-11-07	1029		2020-11-07	1168		2020-11-07	3
39		2020-11-08	825		2020-11-08	852		2020-11-08	4
40		2020-11-09	1345		2020-11-09	972		2020-11-09	8
41		2020-11-10	725		2020-11-10	869		2020-11-10	6
42		2020-11-11	769		2020-11-11	822		2020-11-11	2
43		2020-11-12	996		2020-11-12	919		2020-11-12	1
44		2020-11-13	900		2020-11-13	1304		2020-11-13	1
45		2020-11-14	803		2020-11-14	1114		2020-11-14	2
46		2020-11-15	1013		2020-11-15	1208		2020-11-15	3
47		2020-11-16	821		2020-11-16	1103		2020-11-16	4
48		2020-11-17	1018		2020-11-17	1210		2020-11-17	5
49		2020-11-18	630		2020-11-18	660		2020-11-18	4
50		2020-11-19	878		2020-11-19	1290		2020-11-19	4
51		2020-11-20	956		2020-11-20	958		2020-11-20	3
52		2020-11-21	1405		2020-11-21	1041		2020-11-21	3
53		2020-11-22	1104		2020-11-22	1096		2020-11-22	3
54		2020-11-23	883		2020-11-23	1884		2020-11-23	2
55		2020-11-24	1673		2020-11-24	2188		2020-11-24	4
56		2020-11-25	2348		2020-11-25	970		2020-11-25	4
57		2020-11-26	2555		2020-11-26	935		2020-11-26	3
58		2020-11-27	1148		2020-11-27	1109		2020-11-27	2
59		2020-11-28	1110		2020-11-28	1315		2020-11-28	4
60		2020-11-29	1333		2020-11-29	1309		2020-11-29	3
61		2020-11-30	2112		2020-11-30	1212		2020-11-30	3
62		2020-12-01	1552		2020-12-01	1472		2020-12-01	2
63		2020-12-02	658		2020-12-02	851		2020-12-02	2
64		2020-12-03	948		2020-12-03	1075		2020-12-03	11
65		2020-12-04	1144		2020-12-04	1141		2020-12-04	0
66		2020-12-05	1143		2020-12-05	1123		2020-12-05	4
67		2020-12-06	1069		2020-12-06	1335		2020-12-06	3
68		2020-12-07	1033		2020-12-07	1600		2020-12-07	2
69		2020-12-08	1750		2020-12-08	1012		2020-12-08	4
70		2020-12-09	1068		2020-12-09	959		2020-12-09	5
71		2020-12-10	1112		2020-12-10	2234		2020-12-10	3
72		2020-12-11	937		2020-12-11	1810		2020-12-11	6
73		2020-12-12	911		2020-12-12	1937		2020-12-12	9
74		2020-12-13	1309		2020-12-13	1229		2020-12-13	4
75		2020-12-14	1204		2020-12-14	1371		2020-12-14	4
76		2020-12-15	1084		2020-12-15	1772		2020-12-15	3
77		2020-12-16	1052		2020-12-16	1295		2020-12-16	7
78		2020-12-17	1297		2020-12-17	1220		2020-12-17	3
79		2020-12-18	1214		2020-12-18	1683		2020-12-18	0
80		2020-12-19	998		2020-12-19	1153		2020-12-19	1
81		2020-12-20	1067		2020-12-20	1340		2020-12-20	4
82		2020-12-21	1084		2020-12-21	2018		2020-12-21	1
83		2020-12-22	911		2020-12-22	2062		2020-12-22	1
84		2020-12-23	710		2020-12-23	1348		2020-12-23	5
85		2020-12-24	1085		2020-12-24	1581		2020-12-24	2
86		2020-12-25	1441		2020-12-25	1247		2020-12-25	3
87		2020-12-26	874		2020-12-26	2335		2020-12-26	2
88		2020-12-27	997		2020-12-27	1196		2020-12-27	1
89		2020-12-28	1181		2020-12-28	1594		2020-12-28	3
90		2020-12-29	1123		2020-12-29	1925		2020-12-29	2
91		2020-12-30	745		2020-12-30	1870		2020-12-30	6
92		2020-12-31	1481		2020-12-31	2525		2020-12-31	8
93		2021-01-01	2230		2021-01-01	2068		2021-01-01	3
94		2021-01-02	3321		2021-01-02	2295		2021-01-02	9
95		2021-01-03	2726		2021-01-03	1704		2021-01-03	11
96		2021-01-04	1010		2021-01-04	1741		2021-01-04	7
97		2021-01-05	1221		2021-01-05	2027		2021-01-05	11
98		2021-01-06	1129		2021-01-06	2593		2021-01-06	1
99		2021-01-07	2145		2021-01-07	3027		2021-01-07	8
100		2021-01-08	2708		2021-01-08	2643		2021-01-08	16
101		2021-01-09	1401		2021-01-09	2451		2021-01-09	5
102		2021-01-10	1277		2021-01-10	2433		2021-01-10	9
103		2021-01-11	1006		2021-01-11	2232		2021-01-11	4
104		2021-01-12	1469		2021-01-12	3309		2021-01-12	4
105		2021-01-13	994		2021-01-13	2985		2021-01-13	4
106		2021-01-14	1710		2021-01-14	3337		2021-01-14	15
107		2021-01-15	1939		2021-01-15	3211		2021-01-15	8
108		2021-01-16	2148		2021-01-16	4029		2021-01-16	8
109		2021-01-17	2676		2021-01-17	3339		2021-01-17	7
110		2021-01-18	2293		2021-01-18	3306		2021-01-18	4
111		2021-01-19	2944		2021-01-19	3631		2021-01-19	14
112		2021-01-20	2374		2021-01-20	4008		2021-01-20	11
113		2021-01-21	2490		2021-01-21	3170		2021-01-21	12
114		2021-01-22	2554		2021-01-22	3631		2021-01-22	18
115		2021-01-23	4313		2021-01-23	4275		2021-01-23	7
116		2021-01-24	4427		2021-01-24	3346		2021-01-24	11
117		2021-01-25	3638		2021-01-25	3048		2021-01-25	11
118		2021-01-26	4076		2021-01-26	3585		2021-01-26	11
119		2021-01-27	1858		2021-01-27	3680		2021-01-27	7
120		2021-01-28	3281		2021-01-28	4094		2021-01-28	10
121		2021-01-29	3423		2021-01-29	5725		2021-01-29	16
122		2021-01-30	3805		2021-01-30	5728		2021-01-30	13
123		2021-01-31	4522		2021-01-31	5298		2021-01-31	14
124		2021-02-01	4280		2021-02-01	4214		2021-02-01	10
125		2021-02-02	3661		2021-02-02	3455		2021-02-02	21
126		2021-02-03	3804		2021-02-03	4284		2021-02-03	18
127		2021-02-04	4092		2021-02-04	4571		2021-02-04	17
128		2021-02-05	3392		2021-02-05	3391		2021-02-05	19
129		2021-02-06	1692		2021-02-06	3847		2021-02-06	12
130		2021-02-07	3369		2021-02-07	3731		2021-02-07	15
131		2021-02-08	2340		2021-02-08	3100		2021-02-08	24
132		2021-02-09	3887		2021-02-09	2764		2021-02-09	13
133		2021-02-10	1929		2021-02-10	3288		2021-02-10	14
134		2021-02-11	3774		2021-02-11	3384		2021-02-11	1
135		2021-02-12	3505		2021-02-12	3318		2021-02-12	18
136		2021-02-13	3515		2021-02-13	3499		2021-02-13	6
137		2021-02-14	4525		2021-02-14	2464		2021-02-14	8
138		2021-02-15	4521		2021-02-15	2176		2021-02-15	11
139		2021-02-16	5718		2021-02-16	2720		2021-02-16	9
140		2021-02-17	5709		2021-02-17	2998		2021-02-17	23
141		2021-02-18	5320		2021-02-18	2712		2021-02-18	1
142		2021-02-19	4889		2021-02-19	2936		2021-02-19	39
143		2021-02-20	4782		2021-02-20	2461		2021-02-20	9
144		2021-02-21	4456		2021-02-21	3297		2021-02-21	6
145		2021-02-22	3414		2021-02-22	2192		2021-02-22	7
146		2021-02-23	4055		2021-02-23	2468		2021-02-23	20
147		2021-02-24	3331		2021-02-24	3545		2021-02-24	12
148		2021-02-25	3752		2021-02-25	1924		2021-02-25	13
149		2021-02-26	3085		2021-02-26	2253		2021-02-26	10
150		2021-02-27	3320		2021-02-27	2364		2021-02-27	10
151		2021-02-28	3251		2021-02-28	2437		2021-02-28	9
152		2021-03-01	2486		2021-03-01	1828		2021-03-01	5
153		2021-03-02	2528		2021-03-02	1555		2021-03-02	6
154		2021-03-03	2276		2021-03-03	1745		2021-03-03	7
155		2021-03-04	2922		2021-03-04	2063		2021-03-04	5
156		2021-03-05	3275		2021-03-05	2154		2021-03-05	6
157		2021-03-06	2548		2021-03-06	1680		2021-03-06	7
158		2021-03-07	2506		2021-03-07	1683		2021-03-07	3
159		2021-03-08	2076		2021-03-08	1529		2021-03-08	8
160		2021-03-09	2345		2021-03-09	1280		2021-03-09	9
161		2021-03-10	2137		2021-03-10	1448		2021-03-10	5
162		2021-03-11	2104		2021-03-11	1647		2021-03-11	9
163		2021-03-12	2042		2021-03-12	1575		2021-03-12	3
164		2021-03-13	1830		2021-03-13	1470		2021-03-13	3
165		2021-03-14	1782		2021-03-14	1354		2021-03-14	4
166		2021-03-15	1973		2021-03-15	1208		2021-03-15	3
167		2021-03-16	1365		2021-03-16	1063		2021-03-16	5
168		2021-03-17	1346		2021-03-17	1219		2021-03-17	2
169		2021-03-18	1503		2021-03-18	1213		2021-03-18	3
170		2021-03-19	1996		2021-03-19	1576		2021-03-19	2
171		2021-03-20	1585		2021-03-20	1671		2021-03-20	4
172		2021-03-21	1247		2021-03-21	1327		2021-03-21	4
173		2021-03-22	1495		2021-03-22	1116		2021-03-22	5
174		2021-03-23	1058		2021-03-23	1384		2021-03-23	1
175		2021-03-24	1083		2021-03-24	1268		2021-03-24	2
176		2021-03-25	1491		2021-03-25	1360		2021-03-25	2
177		2021-03-26	1509		2021-03-26	1275		2021-03-26	1
178		2021-03-27	1257		2021-03-27	1199		2021-03-27	2
179		2021-03-28	1127		2021-03-28	1302		2021-03-28	4
180		2021-03-29	1097		2021-03-29	941		2021-03-29	5
181		2021-03-30	1148		2021-03-30	1133		2021-03-30	4
182		2021-03-31	1070		2021-03-31	1482		2021-03-31	8
183		2021-04-01	1377		2021-04-01	1178		2021-04-01	6
184		2021-04-02	1442		2021-04-02	1294		2021-04-02	5
185		2021-04-03	1449		2021-04-03	1638		2021-04-03	3
186		2021-04-04	1270		2021-04-04	1349		2021-04-04	2
187		2021-04-05	1294		2021-04-05	1070		2021-04-05	7
188		2021-04-06	1412		2021-04-06	1300		2021-04-06	5
189		2021-04-07	1199		2021-04-07	1139		2021-04-07	4
190		2021-04-08	1175		2021-04-08	1285		2021-04-08	4
191		2021-04-09	1247		2021-04-09	1854		2021-04-09	5
192		2021-04-10	1248		2021-04-10	1510		2021-04-10	8
193		2021-04-11	1216		2021-04-11	1739		2021-04-11	8
194		2021-04-12	1052		2021-04-12	1317		2021-04-12	4
195		2021-04-13	1290		2021-04-13	1767		2021-04-13	12
196		2021-04-14	1485		2021-04-14	1889		2021-04-14	8
197		2021-04-15	1259		2021-04-15	2148		2021-04-15	10
198		2021-04-16	1524		2021-04-16	2551		2021-04-16	2
199		2021-04-17	1832		2021-04-17	2331		2021-04-17	5
200		2021-04-18	1427		2021-04-18	2195		2021-04-18	8
201		2021-04-19	1402		2021-04-19	2078		2021-04-19	8
202		2021-04-20	1592		2021-04-20	2341		2021-04-20	3
203		2021-04-21	1910		2021-04-21	2340		2021-04-21	11
204		2021-04-22	2541		2021-04-22	2875		2021-04-22	7
205		2021-04-23	2341		2021-04-23	2847		2021-04-23	8
206		2021-04-24	2292		2021-04-24	2717		2021-04-24	11
207		2021-04-25	1853		2021-04-25	2690		2021-04-25	10
208		2021-04-26	1803		2021-04-26	2776		2021-04-26	13
209		2021-04-27	2019		2021-04-27	2733		2021-04-27	13
210		2021-04-28	1822		2021-04-28	3142		2021-04-28	15
211		2021-04-29	1943		2021-04-29	3332		2021-04-29	15
212		2021-04-30	2640		2021-04-30	3788		2021-04-30	14
213		2021-05-01	2462		2021-05-01	2881		2021-05-01	15
214		2021-05-02	2698		2021-05-02	3418		2021-05-02	12
215		2021-05-03	2068		2021-05-03	2500		2021-05-03	18
216		2021-05-04	2334		2021-05-04	3120		2021-05-04	23
217		2021-05-05	2304		2021-05-05	3744		2021-05-05	17
218		2021-05-06	2709		2021-05-06	3551		2021-05-06	19
219		2021-05-07	3449		2021-05-07	4498		2021-05-07	22
220		2021-05-08	2719		2021-05-08	4519		2021-05-08	25
221		2021-05-09	3211		2021-05-09	3733		2021-05-09	26
222		2021-05-10	3454		2021-05-10	3807		2021-05-10	17
223		2021-05-11	2848		2021-05-11	3973		2021-05-11	22
224		2021-05-12	3124		2021-05-12	4765		2021-05-12	39
225		2021-05-13	3347		2021-05-13	4855		2021-05-13	27
226		2021-05-14	4190		2021-05-14	4113		2021-05-14	34
227		2021-05-15	3432		2021-05-15	4140		2021-05-15	44
228		2021-05-16	3990		2021-05-16	3780		2021-05-16	36
229		2021-05-17	2784		2021-05-17	4446		2021-05-17	45
230		2021-05-18	3497		2021-05-18	4865		2021-05-18	47
231		2021-05-19	3516		2021-05-19	6075		2021-05-19	46
232		2021-05-20	3916		2021-05-20	6806		2021-05-20	59
233		2021-05-21	4508		2021-05-21	6493		2021-05-21	50
234		2021-05-22	4694		2021-05-22	6320		2021-05-22	50
235		2021-05-23	3587		2021-05-23	6976		2021-05-23	49
236		2021-05-24	3452		2021-05-24	6509		2021-05-24	61
237		2021-05-25	3789		2021-05-25	7289		2021-05-25	60
238		2021-05-26	4665		2021-05-26	7478		2021-05-26	63
239		2021-05-27	4598		2021-05-27	7857		2021-05-27	59
240		2021-05-28	4814		2021-05-28	8290		2021-05-28	61
241		2021-05-29	5527		2021-05-29	9020		2021-05-29	98
242		2021-05-30	5121		2021-05-30	6999		2021-05-30	79
243		2021-05-31	5251		2021-05-31	6824		2021-05-31	67
244		2021-06-01	6083		2021-06-01	7105		2021-06-01	71
245		2021-06-02	5777		2021-06-02	7703		2021-06-02	126
246		2021-06-03	7049		2021-06-03	8209		2021-06-03	103
247		2021-06-04	6624		2021-06-04	7748		2021-06-04	86
248		2021-06-05	6105		2021-06-05	7452		2021-06-05	109
249		2021-06-06	5133		2021-06-06	6241		2021-06-06	87
250		2021-06-07	7548		2021-06-07	5271		2021-06-07	82
251		2021-06-08	6962		2021-06-08	5566		2021-06-08	76
252		2021-06-09	7386		2021-06-09	6239		2021-06-09	75
253		2021-06-10	7325		2021-06-10	5671		2021-06-10	73
254		2021-06-11	7749		2021-06-11	6849		2021-06-11	84
255		2021-06-12	8334		2021-06-12	5793		2021-06-12	76
256		2021-06-13	8163		2021-06-13	5304		2021-06-13	64
257		2021-06-14	6588		2021-06-14	4949		2021-06-14	60
258		2021-06-15	6831		2021-06-15	5419		2021-06-15	101
259		2021-06-16	7240		2021-06-16	5150		2021-06-16	73
260		2021-06-17	7530		2021-06-17	5738		2021-06-17	60
261		2021-06-18	6861		2021-06-18	6440		2021-06-18	74
262		2021-06-19	6918		2021-06-19	5911		2021-06-19	72
263		2021-06-20	5941		2021-06-20	5293		2021-06-20	60
264		2021-06-21	5439		2021-06-21	4611		2021-06-21	69
265		2021-06-22	5557		2021-06-22	4743		2021-06-22	77
266		2021-06-23	6372		2021-06-23	5244		2021-06-23	83
267		2021-06-24	5411		2021-06-24	5841		2021-06-24	84
268		2021-06-25	6775		2021-06-25	5812		2021-06-25	82
269		2021-06-26	5193		2021-06-26	5803		2021-06-26	81
270		2021-06-27	4777		2021-06-27	5586		2021-06-27	60
271		2021-06-28	4744		2021-06-28	5218		2021-06-28	57
272		2021-06-29	5298		2021-06-29	6437		2021-06-29	107
273		2021-06-30	4929		2021-06-30	6276		2021-06-30	62
274		2021-07-01	5580		2021-07-01	6988		2021-07-01	84
275		2021-07-02	6278		2021-07-02	6982		2021-07-02	73
276		2021-07-03	5677		2021-07-03	6658		2021-07-03	107
277		2021-07-04	5271		2021-07-04	6045		2021-07-04	63
278		2021-07-05	4532		2021-07-05	6387		2021-07-05	77
279		2021-07-06	4797		2021-07-06	7654		2021-07-06	103
280		2021-07-07	4863		2021-07-07	7097		2021-07-07	91
281		2021-07-08	5802		2021-07-08	8868		2021-07-08	135
282		2021-07-09	5713		2021-07-09	9180		2021-07-09	77
283		2021-07-10	5910		2021-07-10	9353		2021-07-10	87
284		2021-07-11	5194		2021-07-11	9105		2021-07-11	90
285		2021-07-12	5041		2021-07-12	8574		2021-07-12	103
286		2021-07-13	5990		2021-07-13	11079		2021-07-13	125
287		2021-07-14	6377		2021-07-14	11618		2021-07-14	118
288		2021-07-15	6095		2021-07-15	13215		2021-07-15	110
289		2021-07-16	6742		2021-07-16	12541		2021-07-16	115
290		2021-07-17	6629		2021-07-17	12528		2021-07-17	138
291		2021-07-18	5778		2021-07-18	10710		2021-07-18	153
292		2021-07-19	6439		2021-07-19	10972		2021-07-19	129
293		2021-07-20	7567		2021-07-20	12366		2021-07-20	93
294		2021-07-21	7902		2021-07-21	11985		2021-07-21	199
295		2021-07-22	8436		2021-07-22	13034		2021-07-22	134
296		2021-07-23	10094		2021-07-23	15573		2021-07-23	144
297		2021-07-24	9471		2021-07-24	15902		2021-07-24	184
298		2021-07-25	9683		2021-07-25	17045		2021-07-25	92
299		2021-07-26	9371		2021-07-26	14516		2021-07-26	207
300		2021-07-27	11526		2021-07-27	16117		2021-07-27	207
301		2021-07-28	12373		2021-07-28	17405		2021-07-28	143
302		2021-07-29	12930		2021-07-29	17170		2021-07-29	174
303		2021-07-30	12179		2021-07-30	16840		2021-07-30	134
304		2021-07-31	11718		2021-07-31	17786		2021-07-31	165
305		2021-08-01	11326		2021-08-01	17150		2021-08-01	160
306		2021-08-02	11767		2021-08-02	15764		2021-08-02	219
307		2021-08-03	12297		2021-08-03	17105		2021-08-03	195
308		2021-08-04	12704		2021-08-04	19819		2021-08-04	257
309		2021-08-05	13893		2021-08-05	20596		2021-08-05	164
310		2021-08-06	16394		2021-08-06	20889		2021-08-06	160
311		2021-08-07	16322		2021-08-07	19257		2021-08-07	210
312		2021-08-08	17055		2021-08-08	18688		2021-08-08	360
313		2021-08-09	15187		2021-08-09	17236		2021-08-09	212
314		2021-08-10	16258		2021-08-10	19991		2021-08-10	201
315		2021-08-11	17973		2021-08-11	20780		2021-08-11	211
316		2021-08-12	17687		2021-08-12	21668		2021-08-12	318
317		2021-08-13	17025		2021-08-13	21468		2021-08-13	277
318		2021-08-14	17655		2021-08-14	20670		2021-08-14	260
319		2021-08-15	16945		2021-08-15	20546		2021-08-15	282
320		2021-08-16	17450		2021-08-16	19740		2021-08-16	274
321		2021-08-17	16467		2021-08-17	19631		2021-08-17	293
322		2021-08-18	19680		2021-08-18	22242		2021-08-18	225
323		2021-08-19	21720		2021-08-19	22948		2021-08-19	178
324		2021-08-20	21448		2021-08-20	23564		2021-08-20	233
325		2021-08-21	18576		2021-08-21	22262		2021-08-21	223
326		2021-08-22	18200		2021-08-22	19807		2021-08-22	232
327		2021-08-23	19053		2021-08-23	17672		2021-08-23	174
328		2021-08-24	18613		2021-08-24	20837		2021-08-24	211
329		2021-08-25	20798		2021-08-25	22642		2021-08-25	265
330		2021-08-26	22657		2021-08-26	24599		2021-08-26	393
331		2021-08-27	21877		2021-08-27	22070		2021-08-27	339
332		2021-08-28	19492		2021-08-28	22597		2021-08-28	252
333		2021-08-29	20845		2021-08-29	20579		2021-08-29	285
334		2021-08-30	21257		2021-08-30	19268		2021-08-30	294
335		2021-08-31	18465		2021-08-31	20897		2021-08-31	282
336		2021-09-01	21073		2021-09-01	18762		2021-09-01	278
337		2021-09-02	23473		2021-09-02	20988		2021-09-02	249
338		2021-09-03	22399		2021-09-03	19378		2021-09-03	330
339		2021-09-04	21582		2021-09-04	19057		2021-09-04	362
340		2021-09-05	20573		2021-09-05	20396		2021-09-05	336
341		2021-09-06	20201		2021-09-06	17352		2021-09-06	272
342		2021-09-07	18902		2021-09-07	18547		2021-09-07	311
343		2021-09-08	22701		2021-09-08	19733		2021-09-08	361
344		2021-09-09	24855		2021-09-09	19307		2021-09-09	322
345		2021-09-10	21476		2021-09-10	21176		2021-09-10	341
346		2021-09-11	21771		2021-09-11	19550		2021-09-11	592
347		2021-09-12	20980		2021-09-12	19198		2021-09-12	292
348		2021-09-13	24813		2021-09-13	16073		2021-09-13	413
349		2021-09-14	18053		2021-09-14	15669		2021-09-14	463
350		2021-09-15	18760		2021-09-15	19495		2021-09-15	422
351		2021-09-16	16939		2021-09-16	18815		2021-09-16	346
352		2021-09-17	22970		2021-09-17	17577		2021-09-17	387
353		2021-09-18	17205		2021-09-18	15549		2021-09-18	324
354		2021-09-19	23469		2021-09-19	14954		2021-09-19	376
355		2021-09-20	16814		2021-09-20	14345		2021-09-20	301
356		2021-09-21	16650		2021-09-21	15759		2021-09-21	334
357		2021-09-22	19702		2021-09-22	14990		2021-09-22	487
358		2021-09-23	16628		2021-09-23	13754		2021-09-23	116
359		2021-09-24	16751		2021-09-24	14554		2021-09-24	250
360		2021-09-25	18074		2021-09-25	13899		2021-09-25	228
361		2021-09-26	20971		2021-09-26	13104		2021-09-26	278
362		2021-09-27	16430		2021-09-27	10959		2021-09-27	258
363		2021-09-28	14160		2021-09-28	11332		2021-09-28	240
364		2021-09-29	17000		2021-09-29	12434		2021-09-29	208
365		2021-09-30	17725		2021-09-30	12735		2021-09-30	192
366		2021-10-01	15891		2021-10-01	11889		2021-10-01	121
367		2021-10-02	15396		2021-10-02	10915		2021-10-02	109
368		2021-10-03	14454		2021-10-03	9066		2021-10-03	118
369		2021-10-04	15456		2021-10-04	8075		2021-10-04	76
370		2021-10-05	15615		2021-10-05	8817		2021-10-05	117
371		2021-10-06	13045		2021-10-06	9380		2021-10-06	105
372		2021-10-07	12884		2021-10-07	9890		2021-10-07	132
373		2021-10-08	12724		2021-10-08	9751		2021-10-08	78
374		2021-10-09	14422		2021-10-09	8743		2021-10-09	74
375		2021-10-10	10959		2021-10-10	7373		2021-10-10	64
376		2021-10-11	10833		2021-10-11	6709		2021-10-11	93
377		2021-10-12	10555		2021-10-12	7276		2021-10-12	103
378		2021-10-13	10832		2021-10-13	7950		2021-10-13	68
379		2021-10-14	12456		2021-10-14	8084		2021-10-14	88
380		2021-10-15	10145		2021-10-15	7420		2021-10-15	89
381		2021-10-16	9531		2021-10-16	7509		2021-10-16	88
382		2021-10-17	9231		2021-10-17	6145		2021-10-17	63
383		2021-10-18	8435		2021-10-18	5434		2021-10-18	72
384		2021-10-19	8933		2021-10-19	5745		2021-10-19	69
385		2021-10-20	9401		2021-10-20	5516		2021-10-20	76
386		2021-10-21	7562		2021-10-21	6210		2021-10-21	96
387		2021-10-22	7630		2021-10-22	6630		2021-10-22	78
388		2021-10-23	9178		2021-10-23	5828		2021-10-23	42
389		2021-10-24	6978		2021-10-24	5666		2021-10-24	46
390		2021-10-25	7414		2021-10-25	4782		2021-10-25	92
391		2021-10-26	5607		2021-10-26	5726		2021-10-26	84
392		2021-10-27	7595		2021-10-27	6148		2021-10-27	98
393		2021-10-28	6637		2021-10-28	6377		2021-10-28	95
394		2021-10-29	7297		2021-10-29	6060		2021-10-29	63
395		2021-10-30	6715		2021-10-30	5854		2021-10-30	44
396		2021-10-31	6127		2021-10-31	4979		2021-10-31	36
397		2021-11-01	5299		2021-11-01	4626		2021-11-01	63
398		2021-11-02	5372		2021-11-02	5071		2021-11-02	70
399		2021-11-03	4947		2021-11-03	5291		2021-11-03	46
400		2021-11-04	5865		2021-11-04	5713		2021-11-04	64
401		2021-11-05	5579		2021-11-05	4922		2021-11-05	47
402		2021-11-06	5382		2021-11-06	4701		2021-11-06	54
403		2021-11-07	5190		2021-11-07	4343		2021-11-07	35
404		2021-11-08	7348		2021-11-08	4543		2021-11-08	58
405		2021-11-09	5311		2021-11-09	5403		2021-11-09	78
406		2021-11-10	5068		2021-11-10	6243		2021-11-10	59
407		2021-11-11	5337		2021-11-11	6323		2021-11-11	49
408		2021-11-12	6026		2021-11-12	6517		2021-11-12	41
409		2021-11-13	4712		2021-11-13	5809		2021-11-13	55
410		2021-11-14	5019		2021-11-14	5162		2021-11-14	45
411		2021-11-15	4551		2021-11-15	5143		2021-11-15	53
412		2021-11-16	6013		2021-11-16	5413		2021-11-16	40
413		2021-11-17	4743		2021-11-17	6288		2021-11-17	68
414		2021-11-18	5760		2021-11-18	6380		2021-11-18	55
415		2021-11-19	5031		2021-11-19	6355		2021-11-19	45
416		2021-11-20	4970		2021-11-20	5859		2021-11-20	41
417		2021-11-21	5525		2021-11-21	4854		2021-11-21	24
418		2021-11-22	5628		2021-11-22	4885		2021-11-22	63
419		2021-11-23	4908		2021-11-23	5594		2021-11-23	47
420		2021-11-24	5082		2021-11-24	5755		2021-11-24	37
421		2021-11-25	6602		2021-11-25	6144		2021-11-25	48
422		2021-11-26	6664		2021-11-26	5501		2021-11-26	45
423		2021-11-27	5352		2021-11-27	5097		2021-11-27	40
424		2021-11-28	5007		2021-11-28	4239		2021-11-28	29
425		2021-11-29	4984		2021-11-29	4087		2021-11-29	61
426		2021-11-30	5168		2021-11-30	4879		2021-11-30	55
427		2021-12-01	6803		2021-12-01	5439		2021-12-01	49
428		2021-12-02	7246		2021-12-02	5806		2021-12-02	47
429		2021-12-03	5301		2021-12-03	5551		2021-12-03	17
430		2021-12-04	4676		2021-12-04	4896		2021-12-04	36
431		2021-12-05	4928		2021-12-05	4298		2021-12-05	40
432		2021-12-06	5894		2021-12-06	4262		2021-12-06	38
433		2021-12-07	4817		2021-12-07	4965		2021-12-07	66
434		2021-12-08	4525		2021-12-08	5020		2021-12-08	28
435		2021-12-09	5427		2021-12-09	5446		2021-12-09	41
436		2021-12-10	4997		2021-12-10	5058		2021-12-10	44
437		2021-12-11	4690		2021-12-11	4626		2021-12-11	31
438		2021-12-12	5399		2021-12-12	3490		2021-12-12	17
439		2021-12-13	4401		2021-12-13	3504		2021-12-13	29
440		2021-12-14	4301		2021-12-14	4097		2021-12-14	48
441		2021-12-15	4552		2021-12-15	3900		2021-12-15	33
442		2021-12-16	4985		2021-12-16	4262		2021-12-16	37
443		2021-12-17	5098		2021-12-17	4362		2021-12-17	18
444		2021-12-18	5435		2021-12-18	4083		2021-12-18	29
445		2021-12-19	3701		2021-12-19	3108		2021-12-19	19
446		2021-12-20	3810		2021-12-20	2589		2021-12-20	43
447		2021-12-21	4277		2021-12-21	3140		2021-12-21	57
448		2021-12-22	5118		2021-12-22	3519		2021-12-22	30
449		2021-12-23	4997		2021-12-23	3510		2021-12-23	44
450		2021-12-24	4489		2021-12-24	3528		2021-12-24	25
451		2021-12-25	4420		2021-12-25	3160		2021-12-25	25
452		2021-12-26	3539		2021-12-26	2778		2021-12-26	19
453		2021-12-27	4620		2021-12-27	2757		2021-12-27	35
454		2021-12-28	3434		2021-12-28	2897		2021-12-28	23
455		2021-12-29	4322		2021-12-29	3683		2021-12-29	36
456		2021-12-30	3984		2021-12-30	3997		2021-12-30	34
457		2021-12-31	3988		2021-12-31	3573		2021-12-31	25
458		2022-01-01	3547		2022-01-01	3386		2022-01-01	26
459		2022-01-02	3291		2022-01-02	2882		2022-01-02	19
460		2022-01-03	3535		2022-01-03	2690		2022-01-03	28
461		2022-01-04	2862		2022-01-04	2842		2022-01-04	31
462		2022-01-05	3195		2022-01-05	3270		2022-01-05	18
463		2022-01-06	3484		2022-01-06	3543		2022-01-06	19
464		2022-01-07	3447		2022-01-07	3381		2022-01-07	16
465		2022-01-08	3161		2022-01-08	3251		2022-01-08	11
466		2022-01-09	2714		2022-01-09	2888		2022-01-09	23
467		2022-01-10	2808		2022-01-10	2641		2022-01-10	18
468		2022-01-11	2977		2022-01-11	3175		2022-01-11	27
469		2022-01-12	3200		2022-01-12	3198		2022-01-12	15
470		2022-01-13	3292		2022-01-13	3684		2022-01-13	12
471		2022-01-14	3052		2022-01-14	3346		2022-01-14	12
472		2022-01-15	2828		2022-01-15	3074		2022-01-15	19
473		2022-01-16	2584		2022-01-16	3010		2022-01-16	12
474		2022-01-17	2907		2022-01-17	2342		2022-01-17	16
475		2022-01-18	3093		2022-01-18	3245		2022-01-18	9
476		2022-01-19	2848		2022-01-19	3229		2022-01-19	13
477		2022-01-20	3254		2022-01-20	3764		2022-01-20	22
478		2022-01-21	2804		2022-01-21	4046		2022-01-21	16
479		2022-01-22	2858		2022-01-22	4116		2022-01-22	14
480		2022-01-23	2814		2022-01-23	3856		2022-01-23	9
481		2022-01-24	3116		2022-01-24	3214		2022-01-24	10
482		2022-01-25	3559		2022-01-25	4066		2022-01-25	16
483		2022-01-26	3646		2022-01-26	4744		2022-01-26	12
484		2022-01-27	4409		2022-01-27	5439		2022-01-27	10
485		2022-01-28	3285		2022-01-28	5522		2022-01-28	12
486		2022-01-29	3767		2022-01-29	5139		2022-01-29	5
487		2022-01-30	3056		2022-01-30	4915		2022-01-30	8
488		2022-01-31	3232		2022-01-31	4774		2022-01-31	13
489		2022-02-01	3187		2022-02-01	5566		2022-02-01	7
490		2022-02-02	3196		2022-02-02	5736		2022-02-02	7
491		2022-02-03	3968		2022-02-03	5720		2022-02-03	8
492		2022-02-04	5254		2022-02-04	7234		2022-02-04	11
493		2022-02-05	6546		2022-02-05	9117		2022-02-05	14
494		2022-02-06	6460		2022-02-06	10089		2022-02-06	9
495		2022-02-07	6036		2022-02-07	11034		2022-02-07	9
496		2022-02-08	5421		2022-02-08	13944		2022-02-08	13
497		2022-02-09	5681		2022-02-09	17134		2022-02-09	9
498		2022-02-10	5712		2022-02-10	19090		2022-02-10	10
499		2022-02-11	5807		2022-02-11	20939		2022-02-11	24
500		2022-02-12	5442		2022-02-12	22802		2022-02-12	15
501		2022-02-13	5724		2022-02-13	21072		2022-02-13	11
502		2022-02-14	8517		2022-02-14	21315		2022-02-14	24
503		2022-02-15	7584		2022-02-15	22133		2022-02-15	31
504		2022-02-16	7912		2022-02-16	27831		2022-02-16	21
505		2022-02-17	11744		2022-02-17	26701		2022-02-17	39
506		2022-02-18	12488		2022-02-18	27808		2022-02-18	36
507		2022-02-19	18514		2022-02-19	28825		2022-02-19	34
508		2022-02-20	18459		2022-02-20	26832		2022-02-20	37
509		2022-02-21	17749		2022-02-21	25099		2022-02-21	43
510		2022-02-22	19037		2022-02-22	27179		2022-02-22	43
511		2022-02-23	20399		2022-02-23	31199		2022-02-23	55
512		2022-02-24	23332		2022-02-24	32070		2022-02-24	46
513		2022-02-25	22678		2022-02-25	30644		2022-02-25	57
514		2022-02-26	22710		2022-02-26	27299		2022-02-26	43
515		2022-02-27	22380		2022-02-27	24466		2022-02-27	39
516		2022-02-28	30624		2022-02-28	23100		2022-02-28	75
517		2022-03-01	25548		2022-03-01	25854		2022-03-01	78
518		2022-03-02	27557		2022-03-02	27500		2022-03-02	115
519		2022-03-03	27629		2022-03-03	32467		2022-03-03	86
520		2022-03-04	26352		2022-03-04	33209		2022-03-04	78
521		2022-03-05	27143		2022-03-05	33406		2022-03-05	67
522		2022-03-06	30335		2022-03-06	27435		2022-03-06	55
523		2022-03-07	30726		2022-03-07	26856		2022-03-07	77
524		2022-03-08	29035		2022-03-08	31490		2022-03-08	79
525		2022-03-09	26653		2022-03-09	30246		2022-03-09	113
526		2022-03-10	26457		2022-03-10	30787		2022-03-10	70
527		2022-03-11	24444		2022-03-11	32800		2022-03-11	76
528		2022-03-12	25089		2022-03-12	26250		2022-03-12	77
529		2022-03-13	25356		2022-03-13	22535		2022-03-13	87
530		2022-03-14	33872		2022-03-14	22030		2022-03-14	92
531		2022-03-15	31234		2022-03-15	26534		2022-03-15	95
532		2022-03-16	33009		2022-03-16	28298		2022-03-16	105
533		2022-03-17	29450		2022-03-17	27004		2022-03-17	86
534		2022-03-18	26615		2022-03-18	24241		2022-03-18	59
535		2022-03-19	33347		2022-03-19	22341		2022-03-19	85
536		2022-03-20	28250		2022-03-20	19105		2022-03-20	71
537		2022-03-21	28003		2022-03-21	17828		2022-03-21	63
538		2022-03-22	32561		2022-03-22	21483		2022-03-22	73
539		2022-03-23	26234		2022-03-23	22491		2022-03-23	65
540		2022-03-24	25512		2022-03-24	24316		2022-03-24	64
541		2022-03-25	22324		2022-03-25	21839		2022-03-25	52
542		2022-03-26	25467		2022-03-26	20923		2022-03-26	34
543		2022-03-27	26171		2022-03-27	16863		2022-03-27	38
544		2022-03-28	25552		2022-03-28	13336		2022-03-28	54
545		2022-03-29	24152		2022-03-29	15215		2022-03-29	64
546		2022-03-30	21186		2022-03-30	15941		2022-03-30	33
547		2022-03-31	18253		2022-03-31	18560		2022-03-31	44
548		2022-04-01	17321		2022-04-01	17476		2022-04-01	30
549		2022-04-02	20383		2022-04-02	14692		2022-04-02	56
550		2022-04-03	20635		2022-04-03	12380		2022-04-03	30
551		2022-04-04	23302		2022-04-04	10002		2022-04-04	28
552		2022-04-05	20431		2022-04-05	12017		2022-04-05	33
553		2022-04-06	21029		2022-04-06	12105		2022-04-06	32
554		2022-04-07	16603		2022-04-07	11994		2022-04-07	36
555		2022-04-08	14045		2022-04-08	14944		2022-04-08	31
556		2022-04-09	15132		2022-04-09	10177		2022-04-09	21
557		2022-04-10	15765		2022-04-10	8112		2022-04-10	12
558		2022-04-11	19049		2022-04-11	7739		2022-04-11	19
559		2022-04-12	16986		2022-04-12	9002		2022-04-12	30
560		2022-04-13	15893		2022-04-13	10052		2022-04-13	22
561		2022-04-14	13202		2022-04-14	10413		2022-04-14	18
562		2022-04-15	14267		2022-04-15	9673		2022-04-15	16
563		2022-04-16	14346		2022-04-16	9705		2022-04-16	12
564		2022-04-17	11233		2022-04-17	6623		2022-04-17	12
565		2022-04-18	14423		2022-04-18	7140		2022-04-18	16
566		2022-04-19	10619		2022-04-19	6069		2022-04-19	12
567		2022-04-20	8267		2022-04-20	6968		2022-04-20	16
568		2022-04-21	8434		2022-04-21	5899		2022-04-21	5
569		2022-04-22	9111		2022-04-22	6342		2022-04-22	12
570		2022-04-23	10041		2022-04-23	5624		2022-04-23	9
571		2022-04-24	10223		2022-04-24	4006		2022-04-24	8
572		2022-04-25	9215		2022-04-25	2478		2022-04-25	8
573		2022-04-26	9484		2022-04-26	3361		2022-04-26	13
574		2022-04-27	6900		2022-04-27	3471		2022-04-27	6
575		2022-04-28	7585		2022-04-28	2935		2022-04-28	10
576		2022-04-29	6055		2022-04-29	2579		2022-04-29	6
577		2022-04-30	6890		2022-04-30	2107		2022-04-30	5
578		2022-05-01	5839		2022-05-01	1503		2022-05-01	3
579		2022-05-02	6074		2022-05-02	1352		2022-05-02	5
580		2022-05-03	5520		2022-05-03	922		2022-05-03	9
581		2022-05-04	4107		2022-05-04	1054		2022-05-04	3
582		2022-05-05	2599		2022-05-05	1278		2022-05-05	2
583		2022-05-06	3181		2022-05-06	1251		2022-05-06	7
584		2022-05-07	3610		2022-05-07	1372		2022-05-07	3
585		2022-05-08	2869		2022-05-08	2153		2022-05-08	4
586		2022-05-09	2433		2022-05-09	2246		2022-05-09	1
587		2022-05-10	2014		2022-05-10	2605		2022-05-10	6
588		2022-05-11	1416		2022-05-11	3321		2022-05-11	8
589		2022-05-12	1430		2022-05-12	3410		2022-05-12	4
590		2022-05-13	1116		2022-05-13	3029		2022-05-13	5
591		2022-05-14	1340		2022-05-14	2373		2022-05-14	5
592		2022-05-15	1263		2022-05-15	2239		2022-05-15	3
593		2022-05-16	1548		2022-05-16	1697		2022-05-16	5
594		2022-05-17	1836		2022-05-17	1469		2022-05-17	3
595		2022-05-18	2548		2022-05-18	2017		2022-05-18	7
596		2022-05-19	2303		2022-05-19	2124		2022-05-19	3
597		2022-05-20	2618		2022-05-20	2063		2022-05-20	5
598		2022-05-21	3162		2022-05-21	2021		2022-05-21	3
599		2022-05-22	3389		2022-05-22	1817		2022-05-22	2
600		2022-05-23	2905		2022-05-23	1544		2022-05-23	2
601		2022-05-24	2124		2022-05-24	1918		2022-05-24	2
602		2022-05-25	2192		2022-05-25	2430		2022-05-25	6
603		2022-05-26	1825		2022-05-26	1845		2022-05-26	3
604		2022-05-27	1680		2022-05-27	1877		2022-05-27	2
605		2022-05-28	1809		2022-05-28	1645		2022-05-28	2
606		2022-05-29	1975		2022-05-29	1155		2022-05-29	5
607		2022-05-30	1935		2022-05-30	1325		2022-05-30	4
608		2022-05-31	2071		2022-05-31	1451		2022-05-31	7
609		2022-06-01	1911		2022-06-01	1809		2022-06-01	2
610		2022-06-02	1715		2022-06-02	1877		2022-06-02	2
611		2022-06-03	2005		2022-06-03	1844		2022-06-03	1
612		2022-06-04	2185		2022-06-04	1591		2022-06-04	5
613		2022-06-05	1620		2022-06-05	1358		2022-06-05	2
614		2022-06-06	1881		2022-06-06	1330		2022-06-06	2
615		2022-06-07	1547		2022-06-07	1128		2022-06-07	9
616		2022-06-08	1125		2022-06-08	1518		2022-06-08	6
617		2022-06-09	1399		2022-06-09	1887		2022-06-09	3
618		2022-06-10	1488		2022-06-10	2166		2022-06-10	1
619		2022-06-11	1746		2022-06-11	1709		2022-06-11	2
620		2022-06-12	1887		2022-06-12	1571		2022-06-12	1
621		2022-06-13	1876		2022-06-13	2092		2022-06-13	4
622		2022-06-14	1564		2022-06-14	1922		2022-06-14	4
623		2022-06-15	1390		2022-06-15	2320		2022-06-15	5
624		2022-06-16	1337		2022-06-16	2033		2022-06-16	5
625		2022-06-17	1080		2022-06-17	2130		2022-06-17	1
626		2022-06-18	1390		2022-06-18	2127		2022-06-18	1
627		2022-06-19	2108		2022-06-19	1690		2022-06-19	0
628		2022-06-20	2082		2022-06-20	2093		2022-06-20	3
629		2022-06-21	1716		2022-06-21	1921		2022-06-21	2
630		2022-06-22	1550		2022-06-22	2425		2022-06-22	4
631		2022-06-23	2503		2022-06-23	2796		2022-06-23	1
632		2022-06-24	1580		2022-06-24	2512		2022-06-24	3
633		2022-06-25	2539		2022-06-25	2302		2022-06-25	0
634		2022-06-26	1861		2022-06-26	2003		2022-06-26	1
635		2022-06-27	1944		2022-06-27	1894		2022-06-27	8
636		2022-06-28	2367		2022-06-28	2025		2022-06-28	4
637		2022-06-29	1633		2022-06-29	2605		2022-06-29	5
638		2022-06-30	2145		2022-06-30	2867		2022-06-30	2
639		2022-07-01	1984		2022-07-01	2773		2022-07-01	6
640		2022-07-02	2359		2022-07-02	2527		2022-07-02	0
641		2022-07-03	3123		2022-07-03	2536		2022-07-03	5
642		2022-07-04	2321		2022-07-04	1918		2022-07-04	8
643		2022-07-05	2292		2022-07-05	2932		2022-07-05	3
644		2022-07-06	2035		2022-07-06	3561		2022-07-06	5
645		2022-07-07	1718		2022-07-07	4020		2022-07-07	3
646		2022-07-08	2224		2022-07-08	3589		2022-07-08	6
647		2022-07-09	2666		2022-07-09	2799		2022-07-09	8
648		2022-07-10	2703		2022-07-10	3264		2022-07-10	2
649		2022-07-11	2536		2022-07-11	2417		2022-07-11	5
650		2022-07-12	2384		2022-07-12	2345		2022-07-12	3
651		2022-07-13	2747		2022-07-13	3934		2022-07-13	9
652		2022-07-14	2071		2022-07-14	4098		2022-07-14	8
653		2022-07-15	2927		2022-07-15	5230		2022-07-15	8
654		2022-07-16	3770		2022-07-16	5047		2022-07-16	4
655		2022-07-17	3899		2022-07-17	3936		2022-07-17	7
656		2022-07-18	3399		2022-07-18	3080		2022-07-18	7
657		2022-07-19	2935		2022-07-19	3902		2022-07-19	8
658		2022-07-20	3337		2022-07-20	5685		2022-07-20	8
659		2022-07-21	2652		2022-07-21	4587		2022-07-21	10
660		2022-07-22	2607		2022-07-22	3880		2022-07-22	14
661		2022-07-23	3928		2022-07-23	4816		2022-07-23	9
662		2022-07-24	4012		2022-07-24	2720		2022-07-24	3
663		2022-07-25	5227		2022-07-25	3300		2022-07-25	9
664		2022-07-26	4806		2022-07-26	4759		2022-07-26	9
665		2022-07-27	3847		2022-07-27	4503		2022-07-27	10
666		2022-07-28	3542		2022-07-28	3926		2022-07-28	4
667		2022-07-29	3836		2022-07-29	4860		2022-07-29	10
668		2022-07-30	5553		2022-07-30	4271		2022-07-30	4
669		2022-07-31	4482		2022-07-31	2783		2022-07-31	9
670		2022-08-01	3847		2022-08-01	3213		2022-08-01	8
671		2022-08-02	4582		2022-08-02	4204		2022-08-02	8
672		2022-08-03	3075		2022-08-03	5330		2022-08-03	10
673		2022-08-04	3394		2022-08-04	4413		2022-08-04	8
674		2022-08-05	4949		2022-08-05	3927		2022-08-05	6
675		2022-08-06	4275		2022-08-06	4684		2022-08-06	11
676		2022-08-07	3856		2022-08-07	2728		2022-08-07	6
677		2022-08-08	4752		2022-08-08	2863		2022-08-08	6
678		2022-08-09	4229		2022-08-09	3083		2022-08-09	12
679		2022-08-10	2979		2022-08-10	4896		2022-08-10	12
680		2022-08-11	3362		2022-08-11	4831		2022-08-11	10
681		2022-08-12	4645		2022-08-12	3943		2022-08-12	4
682		2022-08-13	5082		2022-08-13	4334		2022-08-13	10
683		2022-08-14	4226		2022-08-14	3045		2022-08-14	5
684		2022-08-15	3658		2022-08-15	2437		2022-08-15	8
685		2022-08-16	4882		2022-08-16	3429		2022-08-16	9
686		2022-08-17	2541		2022-08-17	3516		2022-08-17	15
687		2022-08-18	3289		2022-08-18	4071		2022-08-18	7
688		2022-08-19	3193		2022-08-19	3490		2022-08-19	6
689		2022-08-20	4669		2022-08-20	2798		2022-08-20	6
690		2022-08-21	4427		2022-08-21	2464		2022-08-21	9
691		2022-08-22	3290		2022-08-22	2078		2022-08-22	10
692		2022-08-23	4856		2022-08-23	2722		2022-08-23	11
693		2022-08-24	3206		2022-08-24	2636		2022-08-24	11
694		2022-08-25	2180		2022-08-25	3206		2022-08-25	8
695		2022-08-26	3363		2022-08-26	3118		2022-08-26	6
696		2022-08-27	3715		2022-08-27	2491		2022-08-27	5
697		2022-08-28	3796		2022-08-28	2191		2022-08-28	2
698		2022-08-29	3271		2022-08-29	1946		2022-08-29	8
699		2022-08-30	2549		2022-08-30	2144		2022-08-30	4
700		2022-08-31	2502		2022-08-31	2340		2022-08-31	6
701		2022-09-01	1875		2022-09-01	2356		2022-09-01	9
702		2022-09-02	2618		2022-09-02	2328		2022-09-02	9
703		2022-09-03	3202		2022-09-03	2244		2022-09-03	9
704		2022-09-04	3138		2022-09-04	1904		2022-09-04	2
705		2022-09-05	2897		2022-09-05	1486		2022-09-05	4
706		2022-09-06	2279		2022-09-06	2067		2022-09-06	6
707		2022-09-07	2673		2022-09-07	2428		2022-09-07	7
708		2022-09-08	1894		2022-09-08	2226		2022-09-08	8
709		2022-09-09	2016		2022-09-09	1990		2022-09-09	4
710		2022-09-10	2389		2022-09-10	1971		2022-09-10	3
711		2022-09-11	2090		2022-09-11	1483		2022-09-11	3
712		2022-09-12	2148		2022-09-12	1847		2022-09-12	5
713		2022-09-13	2276		2022-09-13	1942		2022-09-13	6
714		2022-09-14	1820		2022-09-14	2431		2022-09-14	5
715		2022-09-15	1466		2022-09-15	2375		2022-09-15	3
716		2022-09-16	2018		2022-09-16	1977		2022-09-16	6
717		2022-09-17	2695		2022-09-17	1572		2022-09-17	3
718		2022-09-18	2056		2022-09-18	1639		2022-09-18	4
719		2022-09-19	1830		2022-09-19	1307		2022-09-19	5
720		2022-09-20	2028		2022-09-20	1667		2022-09-20	7
721		2022-09-21	1493		2022-09-21	2111		2022-09-21	6
722		2022-09-22	1901		2022-09-22	2245		2022-09-22	12
723		2022-09-23	2009		2022-09-23	2070		2022-09-23	3
724		2022-09-24	2360		2022-09-24	1924		2022-09-24	3
725		2022-09-25	2352		2022-09-25	1608		2022-09-25	2
726		2022-09-26	1690		2022-09-26	1186		2022-09-26	7
727		2022-09-27	1684		2022-09-27	1552		2022-09-27	6
728		2022-09-28	1613		2022-09-28	2445		2022-09-28	2
729		2022-09-29	1402		2022-09-29	1867		2022-09-29	4
730		2022-09-30	1407		2022-09-30	2007		2022-09-30	5
731		2022-10-01	2386		2022-10-01	1626		2022-10-01	0
732		2022-10-02	2271		2022-10-02	1360		2022-10-02	1
733		2022-10-03	2005		2022-10-03	1244		2022-10-03	5
734		2022-10-04	1852		2022-10-04	1483		2022-10-04	5
735		2022-10-05	1639		2022-10-05	1722		2022-10-05	2
736		2022-10-06	1227		2022-10-06	1794		2022-10-06	4
737		2022-10-07	1509		2022-10-07	1788		2022-10-07	3
738		2022-10-08	2379		2022-10-08	1627		2022-10-08	4
739		2022-10-09	1800		2022-10-09	1453		2022-10-09	2
740		2022-10-10	1843		2022-10-10	1241		2022-10-10	3
741		2022-10-11	1592		2022-10-11	1291		2022-10-11	3
742		2022-10-12	1345		2022-10-12	1628		2022-10-12	1
743		2022-10-13	1428		2022-10-13	2090		2022-10-13	3
744		2022-10-14	1473		2022-10-14	2231		2022-10-14	5
745		2022-10-15	1699		2022-10-15	2023		2022-10-15	0
746		2022-10-16	1699		2022-10-16	1712		2022-10-16	2
747		2022-10-17	2026		2022-10-17	1210		2022-10-17	6
748		2022-10-18	1515		2022-10-18	1873		2022-10-18	3
749		2022-10-19	1386		2022-10-19	2295		2022-10-19	3
750		2022-10-20	1248		2022-10-20	2561		2022-10-20	8
751		2022-10-21	1363		2022-10-21	2256		2022-10-21	3
752		2022-10-22	1841		2022-10-22	2618		2022-10-22	4
753		2022-10-23	1975		2022-10-23	2054		2022-10-23	0
754		2022-10-24	2118		2022-10-24	1737		2022-10-24	3
755		2022-10-25	1935		2022-10-25	1743		2022-10-25	5
756		2022-10-26	1695		2022-10-26	2136		2022-10-26	6
757		2022-10-27	1271		2022-10-27	2762		2022-10-27	4
758		2022-10-28	1960		2022-10-28	3296		2022-10-28	1
759		2022-10-29	2541		2022-10-29	3189		2022-10-29	1
760		2022-10-30	2464		2022-10-30	3129		2022-10-30	2
761		2022-10-31	2833		2022-10-31	2913		2022-10-31	9
762		2022-11-01	2599		2022-11-01	2913		2022-11-01	3
763		2022-11-02	2696		2022-11-02	3969		2022-11-02	2
764		2022-11-03	3120		2022-11-03	4711		2022-11-03	11
765		2022-11-04	3429		2022-11-04	4360		2022-11-04	1
